# Supplementary material for: Education for Sustainable Development (ESD) in Romanian Higher Education Institutions (HEIs) within the SDGs Framework
Source: Int J Environ Res Public Health. 2022 Feb 11;19(4):1998. doi: 10.3390/ijerph19041998 (PMC8872118; doi:10.3390/ijerph19041998)
Supplement: Supplementary file 1 [file ijerph-19-01998-s001.zip]

Archive with 1 entries (1 files):
- ijerph-1561246-supplementary.pdf
